# Supplementary material for: Early stent thrombosis: a complication that we thought had disappeared
Source: Eur Heart J Case Rep. 2024 Apr 9;8(5):ytae184. doi: 10.1093/ehjcr/ytae184 (PMC11065347; doi:10.1093/ehjcr/ytae184)
Supplement: ytae184_Supplementary_Data [file ytae184_supplementary_data.zip]

Archive with 3 entries (3 files):
- ivus chroma flow  avi3.avi
- ivus final result avi5.avi
- ivus malappos avi1.avi
